# Supplementary material for: Insecticide Exposure and Risk of Asthmatic Symptoms: A Systematic Review and Meta-Analysis
Source: Toxics. 2021 Sep 21;9(9):228. doi: 10.3390/toxics9090228 (PMC8473102; doi:10.3390/toxics9090228)
Supplement: Supplementary file 1 [file toxics-09-00228-s001.zip]

Archive with 1 entries (1 files):
- toxics-1387239-supplementary.pdf
